# Supplementary material for: Host Species and Geography Differentiate Honeybee Gut Bacterial Communities by Changing the Relative Contribution of Community Assembly Processes
Source: mBio. 2021 Jun 1;12(3):e00751-21. doi: 10.1128/mBio.00751-21 (PMC8262996; doi:10.1128/mBio.00751-21)
Supplement: DATA SET S1 [file mbio.00751-21-sd001.xlsx]

## Sheet: Notes
Table: The correspondence of the 15 haplotypes to the 50 A. cerana and the 50 A. mellife sampled in this study
COI-COII Sequences: the COI-COII haplotype sequences of the honeybees sampled in this study and the outgroup, which were used for the costruction of the phylogenetic tree in Fig. 2f

## Sheet: Table
Haplotype id in Fig. 2f	cerana.site1_1	cerana.site1_2	cerana.site1_3	cerana.site1_4	cerana.site1_5	cerana.site1_6	cerana.site1_7	cerana.site1_8	cerana.site1_9	cerana.site1_10	cerana.site2_1	cerana.site2_2	cerana.site2_3	cerana.site2_4	cerana.site2_5	cerana.site2_6	cerana.site2_7	cerana.site2_8	cerana.site2_9	cerana.site2_10	cerana.site3_1	cerana.site3_2	cerana.site3_3	cerana.site3_4	cerana.site3_5	cerana.site3_6	cerana.site3_7	cerana.site3_8	cerana.site3_9	cerana.site3_10	cerana.site4_1	cerana.site4_2	cerana.site4_3	cerana.site4_4	cerana.site4_5	cerana.site4_6	cerana.site4_7	cerana.site4_8	cerana.site4_9	cerana.site4_10	cerana.site5_1	cerana.site5_2	cerana.site5_3	cerana.site5_4	cerana.site5_5	cerana.site5_6	cerana.site5_7	cerana.site5_8	cerana.site5_9
hap.c1	1	1	1	1	1	1	1	1	1	1	0	0	0	0	0	0	0	0	0	0	0	0	0	0	0	0	0	0	1	0	1	0	0	0	0	1	0	1	0	0	0	0	0	0	0	0	0	0	0
hap.c2	0	0	0	0	0	0	0	0	0	0	0	0	0	0	0	0	0	0	0	0	0	0	0	0	0	0	0	0	0	0	0	0	0	0	0	0	0	0	0	0	1	0	1	1	1	0	0	1	1
hap.c3	0	0	0	0	0	0	0	0	0	0	0	0	0	0	0	0	0	0	0	0	0	0	0	1	0	0	1	0	0	0	0	0	0	0	0	0	0	0	0	0	0	0	0	0	0	0	0	0	0
hap.c4	0	0	0	0	0	0	0	0	0	0	0	0	0	0	0	0	0	0	0	0	0	0	0	0	0	0	0	0	0	0	0	0	0	0	1	0	1	0	0	1	0	0	0	0	0	0	0	0	0
hap.c5	0	0	0	0	0	0	0	0	0	0	0	0	0	0	0	0	0	0	0	0	0	0	0	0	0	0	0	0	0	0	0	0	0	0	0	0	0	0	0	0	0	1	0	0	0	1	1	0	0
hap.c6	0	0	0	0	0	0	0	0	0	0	0	0	0	0	0	0	0	0	0	0	0	0	0	0	0	0	0	0	0	0	0	1	1	1	0	0	0	0	1	0	0	0	0	0	0	0	0	0	0
hap.c7	0	0	0	0	0	0	0	0	0	0	0	0	0	0	0	0	0	0	0	0	1	1	1	0	1	1	0	1	0	1	0	0	0	0	0	0	0	0	0	0	0	0	0	0	0	0	0	0	0
hap.c8	0	0	0	0	0	0	0	0	0	0	1	1	0	1	0	0	1	1	0	1	0	0	0	0	0	0	0	0	0	0	0	0	0	0	0	0	0	0	0	0	0	0	0	0	0	0	0	0	0
hap.c9	0	0	0	0	0	0	0	0	0	0	0	0	1	0	1	1	0	0	1	0	0	0	0	0	0	0	0	0	0	0	0	0	0	0	0	0	0	0	0	0	0	0	0	0	0	0	0	0	0
hap.m1	0	0	0	0	0	0	0	0	0	0	0	0	0	0	0	0	0	0	0	0	0	0	0	0	0	0	0	0	0	0	0	0	0	0	0	0	0	0	0	0	0	0	0	0	0	0	0	0	0
hap.m2	0	0	0	0	0	0	0	0	0	0	0	0	0	0	0	0	0	0	0	0	0	0	0	0	0	0	0	0	0	0	0	0	0	0	0	0	0	0	0	0	0	0	0	0	0	0	0	0	0
hap.m3	0	0	0	0	0	0	0	0	0	0	0	0	0	0	0	0	0	0	0	0	0	0	0	0	0	0	0	0	0	0	0	0	0	0	0	0	0	0	0	0	0	0	0	0	0	0	0	0	0
hap.m4	0	0	0	0	0	0	0	0	0	0	0	0	0	0	0	0	0	0	0	0	0	0	0	0	0	0	0	0	0	0	0	0	0	0	0	0	0	0	0	0	0	0	0	0	0	0	0	0	0
hap.m5	0	0	0	0	0	0	0	0	0	0	0	0	0	0	0	0	0	0	0	0	0	0	0	0	0	0	0	0	0	0	0	0	0	0	0	0	0	0	0	0	0	0	0	0	0	0	0	0	0
hap.m6	0	0	0	0	0	0	0	0	0	0	0	0	0	0	0	0	0	0	0	0	0	0	0	0	0	0	0	0	0	0	0	0	0	0	0	0	0	0	0	0	0	0	0	0	0	0	0	0	0
[truncated: 51 more columns]

## Sheet: COI-COII Sequences
				Comparison with NCBI database
Haplotype id in Fig. 2f	Sequences	length	Honey bee species	Subspecies	Accession	Blast identity (%)
hap.c1	GATTCATATTATTGTTGAAATTCAATTTCATCTTTAGGATCAATAATTTCATTAAATAGAATTATCTTTCTAATTTTTATTATTCTTGAAAGATTAATTTCTAAACGAATAATATTATTTAAATTTAATCAATCATCACTTGAATGATTAAATTTTTATCCTCCATTAGATCATTCACATTTAGAAATTCCATTATTAATTAAAAACTTAAACATAAAATCAATTTTAATTAAATTTTAATATGGCAGAATA-GTGCATTGAATTTAAGATTCAAATATAAAGTTTTAAATTTACTTTTATTAAAATT-------------------------------------------------------------------------------------------…	692 bp	Apis cerana	Apis cerana cerana	AP017983.1	100
hap.c8	GATTCATATTATTGTTGAAATTCAATTTCATCTTTAGGATCAATAATTTCATTAAATAGAATTATCTTTCTAATTTTTATTATTCTTGAAAGATTAATTTCTAAACGAATAATATTATTTAAATTTAATCAATCATCACTTGAATGATTAAATTTTTATCCTCCATTAGATCATTCACATTTAGAAATTCCATTATTAATTAAAAACTTAAACATAAAATCAATTTTAATTAAATTTTAATATGGCAGAATA-GTGCATTGAATTTAAGATTCAAATATAAAGTTTTAAATTTACTTTTATTAAAATT-------------------------------------------------------------------------------------------…	691 bp	Apis cerana	Apis cerana cerana	AP017983.1	99.71
hap.c7	GATTCATATTATTGTTGAAATTCAATTTCATCTTTAGGATCAATAATTTCATTAAATAGAATTATCTTTCTAATTTTTATTATTCTTGAAAGATTAATTTCTAAACGAATAATATTATTTAAATTTAATCAATCATCACTTGAATGATTAAATTTTTATCCTCCATTAGATCATTCACATTTAGAAATTCCATTATTAATTAAAAACTTAAACATAAAATCAATTTTAATTAAATTTTAATATGGCAGAATA-GTGCATTGAATTTAAGATTCAAATATAAAGTTTTAAATTTACTTTTATTAAAATT-------------------------------------------------------------------------------------------…	692 bp	Apis cerana	Apis cerana cerana	AP017983.1	99.86
hap.c9	GATTCATATTATTGTTGAAATTCAATTTCATCTTTAGGATCAATAATTTCATTAAATAGAATTATCTTTCTAATTTTTATTATTCTTGAAAGATTAATTTCTAAACGAATAATATTATTTAAATTTAATCAATCATCACTTGAATGATTAAATTTTTATCCTCCATTAGATCATTCACATTTAGAAATTCCATTATTAATTAAAAACTTAAACATAAAATCAATTTTAATTAAATTTTAATATGGCAGAATA-GTGCATTGAATTTAAGATTCAAATATAAAGTTTTAAATTTACTTTTATTAAAATT-------------------------------------------------------------------------------------------…	691 bp	Apis cerana	Apis cerana cerana	AP017983.1	99.57
hap.c3	GATTCATATTATTGTTGAAATTCAATTTCATCTTTAGGATCAATAATTTCATTAAATAGAATTATCTTTCTAATTTTTATTATTCTTGAAAGATTAATTTCTAAACGAATAATATTATTTAAATTTAATCAATCATCACTTGAATGATTAAATTTTTATCCTCCATTAGATCATTCACATTTAGAAATTCCATTATTAATTAAAAACTTAAACATAAAATCAATTTTAATTAAATTTTAATATGGCAGAATA-GTGCATTGAATTTAAGATTCAAATATAAAGTTTTAAATTTACTTTTATTAAAATT-------------------------------------------------------------------------------------------…	692 bp	Apis cerana	Apis cerana cerana	AP017983.1	99.86
hap.c6	GATTCATATTATTGTTGAAATTCAATTTCATCTTTAGGATCAATAATTTCATTAAATAGAATTATCTTTCTAATTTTTATTATTCTTGAAAGATTAATTTCTAAACGAATAATATTATTTAAATTTAATCAATCATCACTTGAATGATTAAATTTTTATCCTCCATTAGATCATTCACATTTAGAAATTCCATTATTAATTAAAAACTTAAACATAAAATCAATTTTAATTAAATTTTAATATGGCAGAATA-GTGCATTGAATTTAAGATTCAAATATAAAGTTTTAAATTTACTTTTATTAAAATT-------------------------------------------------------------------------------------------…	692 bp	Apis cerana	Apis cerana cerana	AP017983.1	99.86
hap.c4	GATTCATATTATTGTTGAAATTCAATTTCATCTTTAGGATCAATAATTTCATTAAATAGAATTATCTTTCTAATTTTTATTATTCTTGAAAGATTAATTTCTAAACGAATAATATTATTTAAATTTAATCAATCATCACTTGAATGATTAAATTTTTATCCTCCATTAGATCATTCACATTTAGAAATTCCATTATTAATTAAAAACTTAAACATAAAATCAATTTTAATTAAATTTTAATATGGCAGAATA-GTGCATTGAATTTAAGATTCAAATATAAAGTTTTAAATTTACTTTTATTAAAATT-------------------------------------------------------------------------------------------…	692 bp	Apis cerana	Apis cerana cerana	AP017983.1	99.86
hap.c2	GATTCATATTATTGTTGAAATTCAATTTCATCTTTAGGATCAATAATTTCATTAAATAGAATTATCTTTCTAATTTTTATTATTCTTGAAAGATTAATTTCTAAACGAATAATATTATTTAAATTTAATCAATCATCACTTGAATGATTAAATTTTTATCCTCCATTAGATCATTCACATTTAGAAATTCCATTATTAATTAAAAATTTAAACATAAAATCAATTTTAATTAAATTTTAATATGGCAGAATA-GTGCATTGAATTTAAGATTCAAATATAAAGTTTTAAATTTACTTTTATTAAAATT-------------------------------------------------------------------------------------------…	692 bp	Apis cerana	Apis cerana cerana	AP017983.1	99.71
hap.c5	GATTCATATTATTGTTGAAATTCAATTTCATCTTTAGGATCAATAATTTCATTAAATAGAATTATCTTTCTAATTTTTATTATTCTTGAAAGATTAATTTCTAAACGAATAATATTATTTAAATTTAATCAATCATCACTTGAATGATTAAATTTTTATCCTCCATTAGATCATTCACATTTAGAAATTCCATTATTAATTAAAAATTTAAACATAAAATCAATTTTAATTAAATTTTAATATGGCAGAATA-GTGCATTGAATTTAAGATTCAAATATAAAGTTTTAAATTTACTTTTATTAAAATT-------------------------------------------------------------------------------------------…	692 bp	Apis cerana	Apis cerana cerana	AP017983.1	99.86
hap.m1	GATTCTTATTACTGTTGAAATTCAATTTCATCTATAGGATCAATAATTTCATTAAATAGAATAATTTTTTTAATTTTTATTATTTTAGAAAGATTAATTTCTAAACGAATATTATTATTTAAATTCAACCAATCATCACTTGAATGATTAAATTTCTTACCACCTTTAGATCATTCACATTTAGAAATTCCATTATTAATTAAAAATTTAAATTTAAAATCAATTTTAATTAAATTTTAATATGGCAGAATAAGTGCATTGAACTTAAGATTCAAATATAAAGTATTTT-TTAACTTTTATTAAAATTAATAAATTAATATAAAATATGAATTAT------------ATTTATTAAAATTTAATTTATTAAAATTTTCCACTTAATTCATTTTAATTTA…	1061 bp	Apis mellifera	Apis mellifera voucher GP-S-3	MG210588.1	100
hap.m3	GATTCTTATTACTGTTGAAATTCAATTTCATCTATAGGATCAATAATTTCATTAAATAGAATAATTTTTTTAATTTTTATTATTTTAGAAAGATTAATTTCTAAACGAATATTATTATTTAAATTCAACCAATCATCACTTGAATGATTAAATTTTTTACCACCTCTAGATCATTCACATTTAGAAATTCCATTATTAATTAAAAATTTAAATTTAAAATCAATTTTAATTAAATTTTAATATGGCAGAATAAGTGCATTGAACTTAAGATTCAAATATAAAGTATTTT-TAAACTTTTATTAAAATT-------------------------------------------------------------------------------------------…	795 bp	Apis mellifera	Apis mellifera caucasica	AP018404.1	100
hap.m4	GATTCTTATTACTGTTGAAATTCAATTTCATCTATAGGATCAATAATTTCATTAAATAGAATAATTTTTTTAATTTTTATTATTTTAGAAAGATTAATTTCTAAACGAATATTATTATTTAAATTCAACCAATCATCACTTGAATGATTAAATTTTTTACCACCTCTAGATCATTCACATTTAGAAATTCCATTATTAATTAAAAATTTAAATTTAAAATCAATTTTAATTAAATTTTAATATGGCAGAATAAGTGCATTGAACTTAAGATTCAAATATAAAGTATTTT-TAAACTTTTATTAAAATT-------------------------------------------------------------------------------------------…	796 bp	Apis mellifera	Apis mellifera ligustica	MH341407.1	100
hap.m2	GATTCTTATTACTGTTGAAATTCAATTTCATCTATAGGATCAATAATTTCATTAAATAGAATAATTTTTTTAATTTTTATTATTTTAGAAAGATTAATTTCTAAACGAATATTATTATTTAAATTCAACCAATCATCACTTGAATGATTAAATTTTTTACCACCTCTAGATCATTCACATTTAGAAATTCCATTATTAATTAAAAATTTAAATTTAAAATCAATTTTAATTAAATTTTAATATGGCAGAATAAGTGCATTGAACTTAAGATTCAAATATAAAGTATTTT-TAAACTTTTATTAAAATT-------------------------------------------------------------------------------------------…	1049 bp	Apis mellifera	Apis mellifera voucher 4125	KF970924.1	100
hap.m5	GATTCTTATTACTGTTGAAATTCAATTTCATCTATAGGATCAATAATTTCATTAAATAGAATAATTTTTTTAATTTTTATTATTTTAGAAAGATTAATTTCTAAACGAATATTATTATTTAAATTCAACCAATCATCACTTGAATGATTAAATTTTTTACCACCTCTAGATCATTCACATTTAGAAATTCCATTATTAATTAAAAATTTAAATTTAAAATCAATTTTAATTAAATTTTAATATGGCAGAATAAGTGCATTGAACTTAAGATTCAAATATAAAGTATTTT-TAAACTTTTATTAAAATT-------------------------------------------------------------------------------------------…	795 bp	Apis mellifera	Apis mellifera carnica	MN250878.1	100
hap.m6	GATTCTTATTACTGTTGAAATTCAATTTCATCTATAGGATCAATAATTTCATTAAATAGAATAATTTTTTTAATTTTTATTATTTTAGAAAGATTAATTTCTAAACGAATATTATTATTTAAATTCAACCAATCATCACTTGAATGATTAAATTTTTTACCACCTTTAGATCATTCACATTTAGAAATCCCATTATTAATTAAAAATTTAAATTTAAAATCAATTTTAATTAAATTTTAATATGGCAGAATAAGTGCATTGAACTTAAGATTCAAATATAAAGTATTTT-TAAACTTTTATTAAAATTAATAAATTAATATAAAATAAAATAAAATATAACAGAATAATTTATTAAAACTTAATTTATTAAAATTTCCCACTTAATTCATATTAATTTA…	794 bp	Apis mellifera	Apis mellifera carnica	MN250878.1	99.87
outgroup	GATTCTTATTATTGTTGAAACTCAATTTCATCAATTGGATCAATAATTTCATTAAATAGATTAATTTTTTTAATTTTTATTATTTTAGAAAGATTAATTTCTAAACGAATAATATTATTTAAATTTAATCAATCTTCTTTAGAATGATTAAATTCTTGCCCACCATTAGAACATTCACATATTGAATCTCCAATTTTAATTAAAAATTTAAATTTAAAATCAATTTTATTAAAATTTTAATATGGCAGAAAAAGTGCATTGAATTTAAGTTTCAAAAATAAAGT-------------------------------------------------------------------------------------------------------------------…	--	Apis dorsata	Apis dorsata	KX908207.1	--
